# Supplementary material for: Occurrence patterns of sympatric forest wallabies: assessing the influence of structural habitat attributes on the coexistence of Thylogale thetis and T. stigmatica
Source: PeerJ. 2024 May 17;12:e17383. doi: 10.7717/peerj.17383 (PMC11104341; doi:10.7717/peerj.17383)
Supplement: Supplemental Information 2 [file peerj-12-17383-s002.r]

library(circular)
library(ggplot2)
library(activity)
library(astroFns)
library(openair)
library(overlap)
library(gridExtra)

eventdata <- read.table("cameradata.csv", header = TRUE, sep = ",")

eventdata$minute <- sapply(strsplit(as.character(eventdata$Time), ":", fixed=T), 
                           function(x) {as.numeric(x[1])*60+as.numeric(x[2])})

thetis <-subset(eventdata, Species == "TTHET")
thetis_RF <-subset(thetis, forest == "RF")
thetis_WS <-subset(thetis, forest == "WS")

stig <-subset(eventdata, Species == "TSTIG")
stig_RF <-subset(stig, forest == "RF")
stig_WS <-subset(stig, forest == "WS")

RF <-subset(eventdata, forest == "RF")
WS <-subset(eventdata, forest == "WS")

thetis_RF$minute <- sapply(strsplit(as.character(thetis_RF$Time), ":", fixed=T), 
                             function(x) {as.numeric(x[1])*60+as.numeric(x[2])})
thetis_WS$minute <- sapply(strsplit(as.character(thetis_WS$Time), ":", fixed=T), 
                            function(x) {as.numeric(x[1])*60+as.numeric(x[2])})

stig_RF$minute <- sapply(strsplit(as.character(stig_RF$Time), ":", fixed=T), 
                           function(x) {as.numeric(x[1])*60+as.numeric(x[2])})
stig_WS$minute <- sapply(strsplit(as.character(stig_WS$Time), ":", fixed=T), 
                          function(x) {as.numeric(x[1])*60+as.numeric(x[2])})

RF$minute <- sapply(strsplit(as.character(RF$Time), ":", fixed=T), 
                      function(x) {as.numeric(x[1])*60+as.numeric(x[2])})
WS$minute <- sapply(strsplit(as.character(WS$Time), ":", fixed=T), 
                          function(x) {as.numeric(x[1])*60+as.numeric(x[2])})

## thetis rainforest usage
plot1 <- ggplot(thetis_RF, aes(x=minute)) + 
  geom_histogram(breaks = seq(0, 24) * 120, fill = "lightgoldenrod2", colour = "black") + 
  coord_polar(start = 0 * 60) + 
  theme(text = element_text(size = 20, colour = "black"), 
        axis.text.x = element_text(size = 10),
        axis.text.y = element_text(size = 10),
        panel.background = element_rect(fill = NA, colour = "white"), 
        panel.grid.major = element_line(colour = "grey80"),
        panel.grid.minor = element_line(colour = "grey85"),
        axis.text = element_text(colour = "black"),
        legend.position = "none",
        axis.title.y = element_blank(),  # Removes y-axis title
        plot.title = element_text(size = 15)) + # Adjusts title size
  ggtitle(expression(italic("T. thetis") ~ "Rainforest")) + 
  scale_x_continuous("", limits = c(0,24)*60, breaks = seq(0, 23)*60, 
                     labels = paste0(seq(0, 23),":00"))


## stigmatica rainforest usage
plot2 <- ggplot(stig_RF, aes(x=minute)) + 
  geom_histogram(breaks = seq(0, 24) * 120, fill = "steelblue3", colour = "black") + 
  coord_polar(start = 0 * 60) + 
  theme(text = element_text(size = 20, colour = "black"),
        axis.text.x = element_text(size = 10),
        axis.text.y = element_text(size = 10),
        panel.background = element_rect(fill = NA, colour = "white"), 
        panel.grid.major = element_line(colour = "grey80"),
        panel.grid.minor = element_line(colour = "grey85"),
        axis.text = element_text(colour = "black"),
        legend.position = "none",
        axis.title.y = element_blank(),  # Removes y-axis title
        plot.title = element_text(size = 15)) + # Adjusts title size
  ggtitle(expression(italic("T. stigmatica") ~ "Rainforest")) + 
  scale_x_continuous("", limits = c(0,24)*60, breaks = seq(0, 23)*60, 
                     labels = paste0(seq(0, 23),":00"))

## thetis rainforest usage
plot3 <- ggplot(thetis_WS, aes(x=minute)) + 
  geom_histogram(breaks = seq(0, 24) * 120, fill = "lightgoldenrod2", colour = "black") + 
  coord_polar(start = 0 * 60) + 
  theme(text = element_text(size = 20, colour = "black"), 
        axis.text.x = element_text(size = 10),
        axis.text.y = element_text(size = 10),
        panel.background = element_rect(fill = NA, colour = "white"), 
        panel.grid.major = element_line(colour = "grey80"),
        panel.grid.minor = element_line(colour = "grey85"),
        axis.text = element_text(colour = "black"),
        legend.position = "none",
        axis.title.y = element_blank(),  # Removes y-axis title
        plot.title = element_text(size = 15)) + # Adjusts title size
  ggtitle(expression(italic("T. thetis") ~ "Sclerophyll")) + 
  scale_x_continuous("", limits = c(0,24)*60, breaks = seq(0, 23)*60, 
                     labels = paste0(seq(0, 23),":00"))

## stigmatica rainforest usage
plot4 <- ggplot(stig_WS, aes(x=minute)) + 
  geom_histogram(breaks = seq(0, 24) * 120, fill = "steelblue3", colour = "black") + 
  coord_polar(start = 0 * 60) + 
  theme(text = element_text(size = 20, colour = "black"),
        axis.text.x = element_text(size = 10),
        axis.text.y = element_text(size = 10),
        panel.background = element_rect(fill = NA, colour = "white"), 
        panel.grid.major = element_line(colour = "grey80"),
        panel.grid.minor = element_line(colour = "grey85"),
        axis.text = element_text(colour = "black"),
        legend.position = "none",
        axis.title.y = element_blank(),  # Removes y-axis title
        plot.title = element_text(size = 15)) + # Adjusts title size
  ggtitle(expression(italic("T. stigmatica") ~ "Sclerophyll")) + 
  scale_x_continuous("", limits = c(0,24)*60, breaks = seq(0, 23)*60, 
                     labels = paste0(seq(0, 23),":00"))


# Assuming your plots are named plot1, plot2, plot3, and plot4
combined_plot <- grid.arrange(plot1, plot2, plot3, plot4, nrow = 2)

# To print or save the combined plot
ggsave("combined_plot.pdf", combined_plot, width = 3000, units = "px")

#### t-test paired for camera
pades_t <- read.table("ttestpades.csv", header = TRUE, sep = ",")
t_test_result <- t.test(pades_t$tstig_cor, pades_t$tthet_cor, paired = TRUE)
t_test_result

## create a plot of cameras b pademelon occurrence
median_stig1 <- mean(pades_t$tstig_cor, na.rm = TRUE)
median_thet1 <- mean(pades_t$tthet_cor, na.rm = TRUE)

ttestplot <- ggplot(pades_t, aes(x = tstig_cor, y = tthet_cor, color = forest)) +
  geom_point(size = 5) +
  geom_vline(xintercept = median_stig1, linetype = "dashed") +
  geom_hline(yintercept = median_thet1, linetype = "dashed") +
  theme_minimal() +
  labs(x = expression(italic("T. stigmatica") ~ " occurrences"), 
       y = expression(italic("T. thetis") ~ " occurrences"), 
       title = "") +
  theme(axis.title.x = element_text(face = "plain"), 
        axis.title.y = element_text(face = "plain"),
        panel.grid.major = element_blank(),  # Hide major grid lines
        panel.grid.minor = element_blank(),  # Hide minor grid lines
        axis.line = element_line(color = "black"),  # Make axis lines black
        axis.ticks = element_line(color = "black"),
        legend.position = "none")  # Add black tick marks

# To print or save the combined plot
ggsave("Figure4.pdf", ttestplot, width = 3000, units = "px")

##just rainforest
rfpades <- subset(pades, forest == "RF")
t.test(logevents ~ species, alternative = "two.sided", paired = TRUE, var.equal = TRUE, data = rfpades)

##just wet sclerophyll
wspades <- subset(pades, forest == "WS")
t.test(logevents ~ species, alternative = "two.sided", paired = TRUE, var.equal = TRUE, data = wspades)
