# Supplementary material for: Occurrence patterns of sympatric forest wallabies: assessing the influence of structural habitat attributes on the coexistence of Thylogale thetis and T. stigmatica
Source: PeerJ. 2024 May 17;12:e17383. doi: 10.7717/peerj.17383 (PMC11104341; doi:10.7717/peerj.17383)
Supplement: Supplemental Information 3 [file peerj-12-17383-s003.csv]

Location	Habitat	Litter	Vines	Palms	Ferns	Rocks	Timber	Ground.Cover	Lateral.Cover	Canopy.Cover	Sub.Canopy.Cover	Small.Stems	Medium.Stems	Slope	TreeFall.Gap	Emergents	Nearest.Road	Forest.Edge
GP1	Rainforest	2	2	3	1	1	2	1	77	80.76	40	1	3	0	1	0	693.78	171.12
GP2	Rainforest	1	1	1	0	1	3	1	41	91.68	80	2	3	25	0	0	966.7	664.48
GP3	Rainforest	1	1	3	0	2	1	1	58	79.46	60	2	3	17	0	0	77.39	654.51
GP4	Rainforest	2	2	1	2	2	1	1	40	83.1	50	1	3	43	1	0	468.59	677.51
GP5	Rainforest	3	0	1	0	3	4	0	46	78.42	70	2	3	29	0	2	728.4	463.53
GP6	Rainforest	1	2	2	3	2	2	0	65	84.14	40	1	3	0	0	0	568.61	399.73
GP7	Rainforest	1	3	0	3	2	2	1	77	81.28	40	1	1	0	2	0	559.85	392.79
GP8	Rainforest	2	2	2	1	1	4	0	49	78.42	60	1	3	15	0	0	138.81	664.51
GP9	Rainforest	1	1	2	3	2	1	1	21	88.04	80	1	3	0	0	0	826.26	643.45
GP10	Rainforest	1	1	3	0	1	2	1	17	76.6	40	1	3	34	0	0	384.58	604.8
GP11	Rainforest	1	3	3	1	1	1	1	43	82.58	60	1	3	18	0	0	492.46	258.37
GP12	Rainforest	1	1	3	1	1	3	1	81	76.08	60	1	3	15	0	0	334.89	235.6
UV1	Sclerophyll	1	0	0	2	1	2	0	56	61.88	50	3	3	21	0	2	1011	568.85
UV2	Rainforest	1	1	2	1	0	0	1	62	76.6	80	1	3	0	0	0	223.18	331.95
UV3	Rainforest	3	2	1	0	1	1	1	44	72.44	80	2	2	10	0	2	169.4	419.21
UV4	Sclerophyll	3	2	0	1	3	3	1	30	78.94	60	2	3	28	3	0	1065	1028
UV5	Sclerophyll	2	1	0	0	1	0	1	58	82.84	60	1	3	22	0	2	168.25	423.28
UV6	Rainforest	1	1	3	0	1	0	0	33	83.1	70	1	3	8	0	0	524.39	92.68
UV7	Sclerophyll	2	2	0	0	1	3	1	67	82.58	50	3	3	0	0	2	961.35	158.03
UV8	Sclerophyll	1	3	1	2	0	1	0	88	81.54	60	3	3	0	1	0	1000	299.52
UV9	Sclerophyll	1	0	0	0	0	0	2	51	20.28	40	1	2	25	0	4	1014	923.89
UV10	Rainforest	1	1	0	1	3	1	1	4	87.52	50	1	3	44	0	0	908.52	311.62
UV11	Rainforest	1	1	2	2	2	4	0	33	0	50	2	3	18	2	0	1002	686.12
UV12	Rainforest	1	2	1	1	1	4	1	21	88.4	70	2	3	16	0	0	1100	814.57
UV13	Sclerophyll	2	1	2	0	2	4	1	39	56.4	60	2	3	15	0	1	1780	1340
WF1	Sclerophyll	1	1	0	1	0	2	1	18	76.6	60	2	3	9	0	0	1130	1010
WF2	Sclerophyll	2	2	1	3	1	3	1	18	74.52	60	2	3	25	1	2	1040	500.96
WF3	Sclerophyll	2	2	0	0	1	3	1	48	89.6	50	2	3	26	1	1	681.31	214.14
WF5	Sclerophyll	3	2	0	1	1	3	1	34	94.02	70	1	2	30	1	1	1590	1170
WF6	Sclerophyll	2	1	1	2	3	3	0	27	81.02	70	2	3	34	0	1	989.88	490.1
WF7	Sclerophyll	2	0	0	1	0	4	1	29.5	86.74	70	3	3	0	0	2	777.99	191.18
WF8	Sclerophyll	1	3	1	2	1	2	1	67	69.84	60	2	3	22	1	0	1580	1190
WF9	Sclerophyll	1	1	0	1	0	3	1	36	84.66	70	2	3	15	0	0	638.23	53.71
WF10	Sclerophyll	1	2	0	1	0	5	1	40	89.34	50	2	3	12	0	0	898.53	303.89
WF11	Sclerophyll	2	0	0	1	1	4	1	17	81.28	80	2	3	9	0	0	773.65	155.49
WF12	Sclerophyll	1	2	0	0	2	3	0	46	73.22	40	3	3	12	0	1	674.97	90.52
WF13	Sclerophyll	1	1	0	1	1	1	1	39	0	50	3	3	16	1	2	1270	480.53
WF14	Sclerophyll	2	1	0	0	2	3	1	45	55.9	60	1	3	10	0	2	971.18	341.48
WF17	Sclerophyll	3	1	0	0	1	0	1	17	77.9	70	2	3	15	0	2	876.21	242.73
WF20	Sclerophyll	3	2	0	0	0	4	1	37	84.92	70	1	3	4	0	2	660.62	53.24
WF33	Rainforest	1	3	2	3	2	3	0	87	84.92	70	1	3	26	1	0	237.68	233.68
WF34	Rainforest	2	1	2	2	1	4	1	63	96.36	80	3	3	25	0	0	821.4	711.74
WF35	Rainforest	2	1	2	3	0	3	1	41	76.34	70	1	2	21	1	0	97.01	379.68
WF36	Sclerophyll	2	0	0	3	3	3	2	17.2	49.14	30	1	2	30	0	0	866.69	603.24
WF37	Sclerophyll	1	2	0	0	0	0	4	32	85.7	70	2	3	10	0	3	704.65	88.9
WF38	Rainforest	1	2	1	0	0	0	0	41	55.04	60	1	3	14	0	0	300.61	168.84
WF39	Rainforest	1	1	2	0	0	4	0	19	82.58	40	2	3	0	0	0	474.99	31.53
WF40	Rainforest	2	3	1	2	2	4	0	73	87	50	1	2	30	2	0	39.33	584.25
