# Supplementary material for: Occurrence patterns of sympatric forest wallabies: assessing the influence of structural habitat attributes on the coexistence of Thylogale thetis and T. stigmatica
Source: PeerJ. 2024 May 17;12:e17383. doi: 10.7717/peerj.17383 (PMC11104341; doi:10.7717/peerj.17383)
Supplement: Supplemental Information 4 — Headers: Location = trap site; Type = forest type; TTHET and TSTIG = Independent occurrences of Thylogale thetis (TTHET) and Thylogale stigmatica (TSTIG) at 30-min independence; thetday and stigday = number of days each species occurred at the camera; thet_cor and stig_cor = number of days each species occurred at a trap per 100 days, corrected by number of days each trap was operational. [file peerj-12-17383-s004.csv]

Location	Type	TSTIG	TTHET	thetday	stigday	thet_cor	stig_cor	PC1	PC2	PC3	days
GP1	Rainforest	0	21	18	0	4.787234043	0	-1.985916106	-1.347959692	-0.86236116	376
GP2	Rainforest	0	0	0	0	0	0	0.815022461	-0.328696499	1.542121959	367
GP3	Rainforest	1	2	2	1	0.533333333	0.266666667	-0.761829261	-1.447091866	0.281290836	375
GP4	Rainforest	7	0	0	7	0	2.095808383	-1.580810349	1.449941859	-0.102758168	334
GP5	Rainforest	0	0	0	0	0	0	1.341346444	1.178291859	2.162349755	317
GP6	Rainforest	0	10	8	0	2.133333333	0	-2.603670396	-0.999853289	-0.139394064	375
GP7	Rainforest	0	5	4	0	1.069518717	0	-3.813233768	1.400949303	-3.726524364	374
GP8	Rainforest	4	3	3	4	0.8	1.066666667	-1.526369103	-0.831912459	1.132367161	375
GP9	Rainforest	0	0	0	0	0	0	-0.611361628	-0.693154176	0.840436742	375
GP10	Rainforest	17	1	1	17	0.264550265	4.497354497	-0.423236738	-0.48203035	0.260773399	378
GP11	Rainforest	0	30	26	0	6.896551724	0	-1.580533769	-1.849378307	-0.310273066	377
GP12	Rainforest	17	16	14	17	3.713527851	4.50928382	-1.465487791	-1.969045041	0.038345926	377
UV1	Sclerophyll	8	5	5	8	1.39275766	2.228412256	1.383343552	0.695189467	0.090590617	359
UV2	Rainforest	6	5	5	5	1.582278481	1.582278481	-0.410381626	-3.04952185	-0.701958238	316
UV3	Rainforest	22	1	1	19	0.265251989	5.039787798	0.959378232	-0.647127625	-1.181719113	377
UV4	Sclerophyll	0	0	0	0	0	0	-0.92031661	3.979112665	1.023460081	374
UV5	Sclerophyll	1	10	10	1	2.770083102	0.27700831	1.012620748	-0.976099894	-1.297693718	361
UV6	Rainforest	5	82	69	5	18.30238727	1.326259947	-0.486374388	-2.698432066	0.430526294	377
UV7	Sclerophyll	0	94	72	0	22.36024845	0	1.557263595	-0.785988132	-0.380972205	322
UV8	Sclerophyll	0	13	12	0	3.183023873	0	-1.538843766	-1.397661248	-0.476325592	377
UV9	Sclerophyll	2	2	2	2	0.696864111	0.696864111	3.001548464	1.588292596	-4.517623113	287
UV10	Rainforest	5	1	1	5	0.263852243	1.319261214	0.310295069	1.261172955	0.603516755	379
UV11	Rainforest	0	0	0	0	0	0	-1.238906262	2.442420351	0.285062085	379
UV12	Rainforest	1	0	0	1	0	0.263852243	0.358330217	0.263975006	1.579949108	379
UV13	Rainforest	1	1	1	1	0.263157895	0.263157895	1.386977154	2.298460399	1.45715328	380
WF1	Sclerophyll	2	37	35	2	9.283819629	0.530503979	1.357166601	0.248877688	0.396381443	377
WF2	Sclerophyll	5	4	3	5	1.315789474	2.192982456	0.282195833	1.537002771	0.278355419	228
WF3	Sclerophyll	3	6	6	3	1.583113456	0.791556728	0.319388133	0.234670456	-0.077114559	379
WF5	Sclerophyll	0	2	2	0	0.947867299	0	0.276606484	3.209381739	0.04494948	211
WF6	Sclerophyll	9	15	12	8	3.183023873	2.122015915	0.139198852	1.513122375	2.152849321	377
WF7	Sclerophyll	1	51	45	1	11.87335092	0.263852243	2.793719439	-0.942206749	0.923679217	379
WF8	Sclerophyll	0	0	0	0	0	0	-1.161492174	1.771792779	-0.078473986	230
WF9	Sclerophyll	5	568	280	5	76.92307692	1.373626374	0.863836355	-1.492453173	0.535736204	364
WF10	Sclerophyll	3	26	24	2	6.366047745	0.530503979	0.243936532	-0.647240302	0.626818879	377
WF11	Sclerophyll	0	54	51	0	13.52785146	0	1.701887835	-0.519247761	1.793997199	377
WF12	Sclerophyll	1	199	88	1	44.67005076	0.507614213	0.446091385	-0.474267745	0.281146228	197
WF13	Sclerophyll	7	1	1	6	0.265251989	1.591511936	2.090655013	1.63252756	-1.762821062	377
WF14	Sclerophyll	2	14	13	2	3.448275862	0.530503979	1.582665591	0.391320983	-0.35534746	377
WF17	Sclerophyll	1	11	11	1	2.917771883	0.265251989	2.745073457	-0.216134465	-0.11396562	377
WF20	Sclerophyll	0	55	41	0	17.37288136	0	1.601669655	-1.209567531	0.085718443	236
WF33	Rainforest	69	32	29	55	7.692307692	14.58885942	-3.788013069	-0.681391826	0.42158129	377
WF34	Rainforest	9	5	4	9	1.086956522	2.445652174	-0.082629981	0.038223935	2.284563722	368
WF35	Rainforest	79	20	17	61	4.521276596	16.22340426	-1.765618941	-0.149374645	-0.658940345	376
WF36	Sclerophyll	10	7	7	10	1.856763926	2.652519894	-0.00704951	3.29659353	-1.205147136	377
WF37	Sclerophyll	4	337	186	4	49.33687003	1.061007958	3.426417129	-1.694019404	-2.845129519	377
WF38	Rainforest	50	115	89	42	23.67021277	11.17021277	-0.336566908	-2.211020819	-0.954585722	376
WF39	Rainforest	11	85	73	10	19.41489362	2.659574468	0.102556031	-2.21361296	0.872854824	376
WF40	Rainforest	24	11	10	23	2.673796791	6.14973262	-4.010548117	1.523169596	-0.677447457	374
